# Supplementary material for: Hmo1 Protein Affects the Nucleosome Structure and Supports the Nucleosome Reorganization Activity of Yeast FACT
Source: Cells. 2022 Sep 20;11(19):2931. doi: 10.3390/cells11192931 (PMC9564320; doi:10.3390/cells11192931)
Supplement: Supplementary file 1 [file cells-11-02931-s001.zip]

Archive with 1 entries (1 files):
- cells-1894196-supplementary.pdf
